# Supplementary material for: Development of Wedelia (Sphagneticola trilobata) and Sembung Rambat (Mikania micrantha) Extracts as Herbal Medicine for Chronic Obstructive Pulmonary Disease (COPD)
Source: Curr Issues Mol Biol. 2026 Jul 15;48(7):720. doi: 10.3390/cimb48070720 (PMC13408239; doi:10.3390/cimb48070720)
Supplement: Supplementary file 1 [file cimb-48-00720-s001.zip]

Archive with 1 entries (1 files):
- cimb-4380102-supplementary.pdf
